# Supplementary material for: Tumor Doubling Time Using CT Volumetric Segmentation in Metastatic Adrenocortical Carcinoma
Source: Curr Oncol. 2021 Nov 1;28(6):4357–66. doi: 10.3390/curroncol28060370 (PMC8628706; doi:10.3390/curroncol28060370)
Supplement: Supplementary file 1 [file curroncol-28-00370-s001.zip]

Archive with 1 entries (1 files):
- curroncol-1345332-supplementary.pdf
